# Supplementary material for: Future Challenges and Opportunities of Extracellular Matrix Hydrogels in Female Reproductive Medicine
Source: Int J Mol Sci. 2022 Mar 29;23(7):3765. doi: 10.3390/ijms23073765 (PMC8998701; doi:10.3390/ijms23073765)
Supplement: Supplementary file 1 [file ijms-23-03765-s001.zip]

Archive with 1 entries (1 files):
- ijms-1645776-supplementary-29-03-22.xlsx
