# Supplementary material for: Future Challenges and Opportunities of Extracellular Matrix Hydrogels in Female Reproductive Medicine
Source: Int J Mol Sci. 2022 Mar 29;23(7):3765. doi: 10.3390/ijms23073765 (PMC8998701; doi:10.3390/ijms23073765)
Supplement: Supplementary file 1 [file ijms-23-03765-s001.zip › ijms-1645776-supplementary-29-03-22.xlsx]

## Sheet: T1-long
Organ	Species	ECM hydrogel	Decellularization Protocol	Characterization techniques	Main findings	References
Uterus	Rabbit	Endometrium	Perfusion protocol (2 cycles):	HIS, PRO, TURB	In vitro culture of rabbit embryos on coatings made from acellular rabbit endometrium.	[38]
			- 1º. PBS (1 h), SDS 0.1% (18 h), dH2O (30 min), Triton X-100 1% (30 min), PBS (5 h)
			- 2º. SDS 0.1% (18 h), dH2O (30 min), Triton X-100 1% (1 h), PBS (1 h), DNase I, PBS (3-4 h)
	Pig		Perfusion of SDS (0.1%) and Triton X-100 (1%, 48 h), following a two-cycle protocol previously described [50]	HIS, SEM, PRO, DNA/Collagen/Elastin/GAGs quant, TURB	In vitro culture of hECs in 2D and 3D conditions. Subcutaneous injection of EndoECM in inmunocompetent mice.	[94]
			Two perfusion cycles of SDS (0.01%, 18 h), dH2O (30 min), Triton	HIS, PRO	In vivo injection of EndoECM alone or supplemented with growth factors to repair the endometrium in a murine model of endometrial damage.	[101]
			X-100 for (1%, 30 min), PBS (5 h). Then, treatment with DNAse I
			Perfusion with PBS. Then, two identical cycles (24 h): SDS (0.1%), dH2O (30 min), Triton X-100 (0.1%, 30 min), PBS (5 h)	HIS, PRO, TURB	In vitro culture of three lines of human endometrial organoids with a hydrogel derived from decelullarized pig endometrium.	[95]
Ovary	Cow	Ovarian fragments	Two different protocols:	DNA/Collagen/GAGs quant, SEM, REO	Development of an ovarian ECM-based hydrogel for human ovarian follicle survival in vivo.	[96]
			- 1º. Trypsin-EDTA (0.05-0.02%, 24 h, 37ºC) and PBS (24 h, RT) under agitation
			- 2º. Trypsin-EDTA (0.05-0.02%, 24 h, 37ºC) and Triton X-100 (3%, 1 h, RT) under agitation, dH2O and SDC under agitation (4%, 1 h, RT)				METER BUCKENMEYER
	Pig					Buckenmeyer
Oviduct	Rabbit	Whole oviduct	Two-day SDS-based protocol and agitation with a magnetic stirrer with SDS and Triton X-100. Then, treatment with DNase 1	HIS, DNA/GAGs/HA quant	In vitro culture of rabbit embryos on hydrogels made from oviduct-specific ECM.	[97]
Placenta	Human	Whole placenta	Immersion in N-lauryl sarcosine (2%, 16-24 h)	MS, ELISAs, SEM	In vitro culture of cardiomyocytes in a human placenta-derived hydrogel and its injection into a rat model of myocardial infarction.	[98]
			Freezing (-80ºC) and dH2O wash with P/S (1%, 30 min). Immersion in 1L of devitalization buffer with N-ethylmaleimide (2.5 g), N-lauryl sarcosine (20 g) and P/S (1%, RT)	L/D, IF, qPCR, WB	In vitro 2D and 3D culture of hDPCs in a human placenta-derived hydrogel. In vivo injections of them into the dorsal side of nude mice.	[99]
		Amniotic membrane	Three F/T cycles. Then, three cycles of dH2O (10 min), Trypsin/EDTA (0.05%, 0.02%, 1h). On a shaker, two cycles of Triton X-100 (2%, 1h), two cycles with Triton X-100 (3%, 1h), two cycles with SDC acid (4%, 1h), paracetic acid/ethanol (0.1%, 4%, 4 h), PBS (15 min) and two cycles of dH2O (15 min)	HIS, SEM, L/D, Collagen/ Elastin/GAGs quant, TURB	In vitro recelullarization of human placenta-derived hydrogel PMSCs. In vivo implantation into the back of rats.	[100]

## Sheet: T1-short
Organ	Species	ECM hydrogel	Decellularization Protocol	Characterization techniques	Main findings	References
Uterus	Rabbit	Endometrium	Perfusion; chemical and enzymatic (48 h)	HIS, PRO, TURB, TEM	Coatings of EndoECM hydrogels at different phases of the estrous cycle influence in vitro embryo development in a rabbit model.	[38]
	Pig		Perfusion; chemical and enzymatic (48 h)	HIS, SEM, PRO, DNA/Collagen/Elastin/GAGs quant, TURB, TEM	Porcine EndoECM hydrogels support 2D and 3D in vitro culture of human endometrial cells and develop a hypoimmunogenic reaction in vivo.	[94]
					Injection of EndoECM hydrogels alone or supplemented with growth factors repaired the endometrium and restored fertility in a murine model of endometrial damage.	[101]
					Supplementation of the culture medium with EndoECM hydrogels enhanced the proliferation potential of human endometrial organoids.	[95]
Ovary	Cow	Ovarian fragments	Agitation, two different protocols: (I) enzymatic (38 h); (II) chemical and enzymatic (24 h)	DNA/Collagen/GAGs quant, SEM, REO	OvaECM-based hydrogel supported human ovarian follicle survival in vitro.	[96]
	Pig		Agitation; chemical and enzymatic (5 days)	HIS, DNA/GAGs/HYP quant, ELISA, SEM, REO, TURB	Encapsulation and delivery of murine follicles in an ovaECM hydrogel gives offspring in a chemotherapy-induced POF mouse model.	Buckenmeyer
Oviduct	Rabbit	Whole oviduct	Agitation; chemical and enzymatic (48 h)	HIS, DNA/GAGs/HA quant, PRO, TEM	In vitro culture of rabbit embryos on an oviECM hydrogel coating induced a more physiological quiescent metabolism.	[97]
Placenta	Human	Chorionic plate	Agitation; chemical (24 h)	MS, ELISAs, SEM	Placental ECM hydrogel effectively supported in vitro cardiomyocyte culture and reduced scarring in a rat model of cardiac ischemia.	[98]
		Whole placenta		L/D, IF, qPCR, WB	Human placenta ECM hydrogel-cultured dermal papilla spheres co-grafted with newborn mouse epidermal cells regenerated new hair follicle.	[99]
		Amniotic membrane	Agitation; physical, chemical and enzymatic (24 h)	HIS, SEM, L/D, Collagen/ Elastin/GAGs quant, TURB	Development of human amniotic membrane ECM hydrogel that supported the proliferation of various stem cell types and induced low inflammatory reaction in vivo.	[100]

## Sheet: Supp1
Supplementary table 1. Obtaining ECM scaffolds from the female reproductive tract.
Organ	Species	Decellularized Tissue	Decellularization Protocol	Characterization	Main findings	Reference
Uterus	Human/rat	Miometrial fragments	Immersion; chemical and enzymatic (48 h).	HIS	Creation of a xeno-neo-myometrium by culturing human myocytes into decellularized rat myometrial scaffolds.	[64]
	Human	Endometrial fragments	Agitation; chemical and enzymatic (8 days).	DNA quant, HIS, IHC, PRO, SEM, TEM	Development of a human hormone-responsive endometrium by recellularizing ECM scaffolds.	[73]
			Agitation; physical and chemical (3-4 days).	DNA/GAGs quant, HIS, MTT, RCM, SEM	Optimization of a human endometrial decellularization protocol.	[74]
	Rat	Whole uterus	Perfusion; chemical (3-4 days).	HIS, IHC, TEM	Partial regeneration of a rat uterus through recellularization of an ECM scaffold allowed gestation.	[75]
			Perfusion; three different protocols: physical or/and chemical (5 days).	DNA/GAGs quant, HIS, IHC, PRO, TEM, TEP	Comparison of three protocols for whole rat uterus decellularization.	[76]
			Perfusion; three different chemical protocols (5 days).	DNA/RNA quant, HIS, IHC, qPCR	Uterine ECM patches recellularized with primary uterine cells and MSCs repaired a defective uterus and supported pregnancy.	[77]
			Perfusion; chemical (3-4 days).	HIS, IHC, SEM, TEM	Decellularized uterine ECM scaffold orientation determined the regenerated uterus structure in a rat model.	[78]
			Perfusion; chemical (24-48 h).	DNA quant, HIS, IHC, SEM	Rat MSC-recellularized uterine ECM repaired excised uteri and supported pregnancy.	[79]
			Perfusion; three different chemical protocols (5 days).	DNA quant, HIS	Comparison of the immune response after allogenic transplantation of three different uterine ECM scaffolds.	[80]
				HIS	Study of uterine ECM scaffold-related damage-associated molecular patterns and their influence on immune response after transplantation.	[65]
		Uterus fragments	Agitation; three different physical, chemical, or/and enzymatic protocols (7-10 days).	DNA quant, HIS, Mechanical tests, Protein assays, TEM	Decellularization processes based on both detergent and high hydrostatic pressure are suitable for creating uterine ECM scaffolds with regenerative potential.	[66]
	Mouse		Agitation; chemical and enzymatic (7 days).	HIS	Decellularized uterine ECM restored all the uterine layers and supported pregnancy in a mouse model of uterine damage.	[68]
			Agitation; three different physical or/and chemical protocols (3-4 days).	HIS, IHC, MTT, RCM, SEM	Mouse uterine ECM scaffolds allowed the proliferation and differentiation of MenSCs in vitro.	[69]
	Rabbit	Whole uterus	Agitation; chemical (6 days).	DNA/Protein quant, HIS, IHC, SEM, Mechanical tests	Xenogeneic crosslinked uterine ECM yielded excellent recellularization ability and promoted uterus regeneration after 90 days.	[67]
	Pig		Perfusion; two different physical and/or chemical protocols (2 days).	DNA/Protein quant, HIS, IHC, SEM, TEM, Vascular corrosion cast	Whole pig uterus decellularization produced an ECM scaffold that supported proliferation of human uterine side population cells.	[51]
	Sheep		Perfusion; three different chemical protocols (5-10 days).	CT, DNA quant, HIS, IHC, Mechanical tests, MTT, SEM	Optimization of whole sheep uterus decellularization and verification of the biocompatibility of the generated scaffold in vitro and in vivo.	[70]
			Perfusion; three different chemical and enzymatic protocols (8-10 days).	DNA/Protein quant, HIS, IHC, Mechanical tests, MTT, SEM	Generation of three different sheep uterine ECM scaffolds capable of supporting foetal BMSCs proliferation.	[71]
				DNA/HYP/Protein quant, HIS, IHC, SEM, Vascular conduit patency	Preconditioning sheep uterine ECM scaffolds with matrix metalloproteinases 2 and 9 improved the recellularization efficiency.	[72]
Ovary	Mouse	Whole ovary	Agitation; three different chemical and enzymatic protocols (85-103 h).	DNA/Protein quant, HIS, IHC	Comparison of three different mouse ovarian decellularization protocols.	[81]
				Collagen/DNA/Elastin/GAGs quant, HIS, MTT, SEM	Generation of three different biocompatible murine ovarian ovarian ECM scaffolds.	[50]
	Pig		Agitation; physical and chemical (3-4 days).	Collagen/DNA/ Elastin/ GAGs quant, HIS, MTT, SEM	Pig ovarian ECM scaffold re-seeded with fibroblasts encouraged a rapid cell adhesion and migration.	[85]
			Agitation; physical and chemical (48 h).	Collagen/DNA/Elastin/GAGs quant, HIS, MTT, SEM	Porcine ovarian ECM allowed ovarian cells survival and induced epigenetically erased porcine and human adult dermal fibroblasts differentiation towards ovarian fate.	[86]
			Agitation; chemical (3-4 days).	N/A	Porcine ovarian ECM re-seeded with female germline stem cells allowed cell adhesion, migration, and differenciation into adult mature OCs when stimulated.	[87]
				DNA/Collagen/Elastin/GAGs quant, ELISA, HIS, IHC, qPCR, Stereology	Concentration and organization of structural molecules of porcine ovarian ECM scaffolds changed with aging.	[91]
		Ovarian fragments	Agitation; physical, chemical and enzymatic (2-3 days).	DNA/Collagen quant, HIS, IHC, SEM	Porcine ovarian ECM caused minimal immunogenic response after in vivo xenotransplantation and allowed rat granulosa cells adherence and its E2 secretion ex vivo.	[88]
	Human		Agitation; chemical and enzymatic (3 days).	DNA quant, HIS, MTT, IHC, SEM	Primary rat OCs seeded in human ovarian ECM scaffolds showed viability and bioactivity in vitro, and they could reconstruct follicle-like structures in vivo.	[89]
			Agitation; physical and chemical (5-6 days).	DNA/Collagen/GAGs/CH quant, HIS, RCM, SEM	Comparison of protocols for decellularization of human ovary and successful recellularization with hEMCs.	[92]
			Agitation; chemical and enzymatic (≤ 24 h).	DNA/Collagen quant, HIS, IHC	Human ovarian ECM re-seeded with human ovarian stromal cells supported survival of human follicles and promoted antral formation of murine follicles in vivo.	[82]
	Mouse/Sheep/Human		Agitation; chemical and enzymatic (2-3 days).	DNA/Collagen/GAGs quant, HIS, IHC, SEM, Stereology	Peritoneum-derived MSCs cultured in human ovarian ECM scaffolds displayed a primordial germ cell-like properties by expressing germ cell markers in vitro.	[83]
	Cow/Human		Agitation; four different physical and chemical protocols (12-24 h).	DNA quant, HIS, MTT, SEM	Comparison of various protocols of ovarian tissue decellularization to prepare ECM-alginate scaffolds for follicle development in vitro.	[84]
			Agitation; chemical (24 h).	HIS, SEM	Bovine/human ovarian ECM scaffolds recellularized with murine primary OCs induced puberty after their transplantation in ovariectomized mice.	[90]
Cervix-vagina	Porcine	Vagina	Agitation; physical, chemical, and enzymatic (10 days).	DNA quant, HIS, ELISA, SEM, TEP	Porcine vaginal ECM scaffold promoted tissue engineered vagina reconstruction in rats with partial vaginectomy.	[95]
			Agitation; physical, chemical, and enzymatic (5-6 days).	DNA/GAGs quant, HIS, IHC	Porcine vaginal ECM scaffold allowed attachment and growth of AD-MSCs and vaginal epithelial cells.	[94]
	Human	Ectocervical tissue fragments	Agitation; chemical (48 h).	HIS, IHC, PAS	Development of three human ectocervical tissue models with physiologic endocrine and paracrine signaling.	[93]
Placenta	Human	Placenta fragments	Agitation; chemical and enzymatic (2-3 days).	DNA quant, Cytokine array, HIS, IHC, SEM, TEP	Human placenta ECM scaffolds restored bilayer structure of murine epidermis and dermis in rats with a circle back wound.	[105]
			Agitation; chemical and enzymatic (4-5 days).	HIS	Combination of human placenta ECM scaffolds, MSCs, and PRP promoted cartilage regeneration in rats with osteochondral defects.	[96]
			Agitation; twelve different chemical protocols (8-9 days).	DNA quant, HIS, Mechanical Tests, SEM	Development of a human placental ECM scaffold as a three-dimensional substrate for colony formation of mouse SSCs.	[97]
		Amniotic membrane	Agitation; chemical and enzymatic (2 h).	GAGs quant, HIS, MTS, SEM	Human amniotic membrane ECM scaffold improved murine primary-secondary follicle survival, morphology, size, and E2 production.	[99]
			Agitation; physical and chemical (2 h).	HIS, IHC, SEM	Trasplantation of acellular human amniotic membrane re-seeded with oral mucosal epithelial cells promoted endometrial regeneration in IUA rat models.	[100]
			Agitation; physical, chemical, and enzymatic (1 h).	HIS, IHC, SEM	Transplantation of human adipose stem cells using acellular human amniotic membrane improved angiogenesis in IUA rat models.	[101]
			Agitation; physical, chemical, and enzymatic (40 h).	HIS, IHC, SEM	Human amniotic membrane ECM scaffold recellularized with UCMSCs restored endometrial function in rat models of injured uterus.	[98]
	Dog	Whole placenta	Perfusion and immersion; ten different chemical and enzymatic protocols (hours-days).	DNA quant, HIS, IHC, SEM	Comparison of ten canine placenta decellularization protocols.	[102]
	Rat		Perfusion; chemical (3-4 days).	DNA quant, HIS	Human placental ECM scaffolds supported hepatic tissue and rescued sheep in extended hepatectomy-induced acute liver failure.	[103]
			Perfusion; chemical (2 days).	HIS, SEM	Human plancental ECM scaffolds re-seeded with hiPSC-CMs reduced infarct size and increased neovascularization in rat models of myocardial infarction.	[104]
Abbreviations: BMSCs: bone marrow stem cells; CT: computer tomography; E2: estradiol; ECM: extracellular matrix; GAGs: glucosaminoglycans; HA: hyaluronic acid; hEMS: human endometrial mesenchymal cells; hiPSC-CMs: human-induced pluripotent stem cell-derived cardiomyocytes; HIS: histology; IHC: inmunohistochemistry; IUA: intrauterine adhesions; MenSCs: menstrual blood stem cells; MS: mass spectome…
